# Supplementary material for: Integrated Transcriptome and Metabolome Analysis Identifies Key Genes Regulating Maize Tolerance to Alkaline Stress
Source: Int J Mol Sci. 2025 Oct 31;26(21):10632. doi: 10.3390/ijms262110632 (PMC12607767; doi:10.3390/ijms262110632)
Supplement: Supplementary file 1 [file ijms-26-10632-s001.zip]

Archive with 2 entries (2 files):
- ijms-3886547-supplementary.pdf
- Table S1.xlsx
