# Supplementary material for: Integrated Transcriptome and Metabolome Analysis Identifies Key Genes Regulating Maize Tolerance to Alkaline Stress
Source: Int J Mol Sci. 2025 Oct 31;26(21):10632. doi: 10.3390/ijms262110632 (PMC12607767; doi:10.3390/ijms262110632)
Supplement: Supplementary file 1 [file ijms-26-10632-s001.zip › Table S1.xlsx]

## Sheet: 369 maize inbred lines
pH of 369 maize inbred lines after 6-hour alkali treatment
line	6h_rep1	6h_rep2	6h_rep3	average
R31	7.42	7.59	7.36	7.45667
mei68113	7.66	7.76	7.87	7.76333
757	7.67	7.81	7.77	7.75
DH138	7.37	7.25	7.24	7.28667
DH149	7.15	7.2	7.16	7.17
B4	7.31	7.54	7.42	7.42333
1145	7.61	7.52	7.46	7.53
E600	7.32	7.39	7.37	7.36
E200	7.27	7.22	7.2	7.23
L061M	7.59	7.46	7.42	7.49
L061F	7.17	7.15	7.2	7.17333
DM101B	7.63	7.76	7.69	7.69333
D88	7.22	7.15	7.26	7.21
D619	7.8	7.75	7.27	7.60667
D15	7.31	7.18	7.22	7.23667
DM07	7.1	7.41	7.16	7.22333
Y223	7.17	7.21	7.15	7.17667
SC-9	7.23	7.56	7.39	7.39333
L-1	7.19	7.17	7.22	7.19333
W172	7.11	7.17	7.11	7.13
SW153	7.65	7.68	7.45	7.59333
W238	7.08	7.19	7.14	7.13667
W668	7.13	7.13	7.3	7.18667
W968	7.35	7.22	7.29	7.28667
18	6.99	7.17	7.11	7.09
1614	7.17	7.09	7.27	7.17667
M101	7.28	7.09	7.24	7.20333
2005-4	7.64	7.57	8.23	7.81333
E588	7.47	7.39	7.66	7.50667
XF223	7.12	7.12	7.24	7.16
XOP2	7.19	7.13	7.14	7.15333
R1656	7.22	7.14	7.23	7.19667
jian1495b	7.2	7.1	7.16	7.15333
T24	7.09	7.16	7.27	7.17333
L05-6	7.25	7.14	7.22	7.20333
PN2	7.16	7.21	7.23	7.2
18-599	7.25	7.23	7.15	7.21
08-64	7.13	7.24	7.19	7.18667
697	8.69	7.25	8	7.98
K10	7.17	7.25	7.34	7.25333
chang3	7.6	7.45	7.56	7.53667
ji444	7.15	7.56	7.62	7.44333
huangyesi3	8.54	8.11	8.29	8.31333
ji63	8.46	8.31	8.06	8.27667
ji846	7.55	7.65	7.63	7.61
H21	8.37	8.31	8.14	8.27333
ji434	8.2	7.97	8.36	8.17667
ji4112	7.78	7.7	7.89	7.79
MO113	9.54	9.33	9.36	9.41
S22	8.55	8.44	8.45	8.48
ye8112	7.92	8.41	7.82	8.05
zheng653	8.53	8.46	8	8.33
C8605-2	8.13	8.07	8.04	8.08
tie7922	8.22	8.25	8.2	8.22333
ye832	7.88	8	8.55	8.14333
chang72	7.86	8.54	8.33	8.24333
wu109	7.85	7.75	7.99	7.86333
D854	7.85	7.75	7.94	7.84667
D857	8	8.04	8.18	8.07333
D978	7.92	8.13	8.95	8.33333
suwan1611	8.21	8.2	8.52	8.31
dan599	9.03	8.71	8.55	8.76333
1205A	8.33	7.83	8.55	8.23667
su75	8.45	8.23	8.21	8.29667
R017	7.85	8.05	8.2	8.03333
200B	8.74	7.96	8.12	8.27333
3489a	7.86	7.91	7.96	7.91
Z31B	7.96	8.28	8.51	8.25
P138	8.17	8.54	8.56	8.42333
N68a	8.67	8.5	8.05	8.40667
fangyin	7.6	7.52	8.15	7.75667
e220	7.44	7.56	7.54	7.51333
7903E	7.34	7.46	7.45	7.41667
M1016	7.44	7.24	7.14	7.27333
BM	7.28	7.15	7.18	7.20333
d140	7.45	7.47	7.56	7.49333
R25	7.47	7.43	7.43	7.44333
R150	7.4	7.6	7.55	7.51667
chengzi2142	7.73	7.72	7.54	7.66333
qi319	7.2	7.19	7.36	7.25
huo17	7.85	7.75	8.3	7.96667
SC11-1	8.46	8.35	8.65	8.48667
9058	7.38	8.09	8	7.82333
PH6WC	7.47	7.57	7.81	7.61667
PH4CV	7.5	7.5	7.4	7.46667
hai9-21	7.43	7.55	7.4	7.46
DH65232	7.51	7.6	7.52	7.54333
8982	7.86	7.75	7.89	7.83333
DF20	7.76	7.46	7.73	7.65
DF27	7.47	7.64	7.6	7.57
DF24	7.49	7.64	7.63	7.58667
P167	7.55	7.45	7.48	7.49333
433-7	7.46	7.47	7.54	7.49
shen977	7.62	7.55	7.64	7.60333
K22	7.52	7.6	7.64	7.58667
P007	7.81	7.88	7.89	7.86
1101	7.36	7.45	7.56	7.45667
68122	7.46	7.46	7.52	7.48
M22	7.7	7.63	7.65	7.66
yi36	7.47	7.62	7.65	7.58
zi330	7.49	7.59	7.57	7.55
xun971	7.54	7.55	7.56	7.55
dan598	7.55	7.63	7.51	7.56333
A619	7.49	7.41	7.5	7.46667
Ms71	7.52	7.75	7.5	7.59
A632	7.52	7.51	7.6	7.54333
B76	8.22	8	8.15	8.12333
B37	7.58	7.85	7.86	7.76333
A679	7.65	7.33	7.66	7.54667
Sg1533	8.13	8.2	8.02	8.11667
HP301	8.21	8.31	8.29	8.27
CT52C	7.69	8.1	7.67	7.82
jiao51	8.08	7.85	7.88	7.93667
7327	7.27	7.36	7.33	7.32
W2H03	7.63	7.81	7.76	7.73333
CT109	7.37	7.32	7.4	7.36333
Lx9801	7.24	7.37	7.31	7.30667
zhong128	7.6	7.64	7.73	7.65667
zhong451	7.5	7.4	7.43	7.44333
han49	7.4	7.54	7.44	7.46
ziyu3	7.33	7.3	7.3	7.31
guangyou5	7.75	7.77	7.77	7.76333
M3736	8.03	7.96	8.08	8.02333
daMO	7.36	7.52	7.57	7.48333
yi49	7.7	7.71	7.64	7.68333
yi67	7.86	7.81	7.65	7.77333
song1145	7.88	8.03	7.96	7.95667
Lo1125	7.45	7.53	7.42	7.46667
shen135	7.4	7.41	7.41	7.40667
zhangxi28	7.32	7.36	7.33	7.33667
zhangjin6	7.46	7.22	7.72	7.46667
cheng435	7.7	7.85	7.72	7.75667
bai197	8.18	7.64	7.97	7.93
ji432	7.9	7.75	7.64	7.76333
H2	7.34	7.89	7.72	7.65
jinsui54	7.79	7.49	7.6	7.62667
xuan6	7.67	7.51	7.43	7.53667
lan766-4-2	7.32	7.41	7.41	7.38
91huang15	7.51	7.44	7.38	7.44333
91huang5	7.62	7.63	7.58	7.61
91huang10	7.48	7.44	7.77	7.56333
chihuang14	7.3	7.5	7.62	7.47333
liao7794	7.78	7.67	7.92	7.79
qi35	8.01	8.06	8.04	8.03667
200-24-13413	7.67	7.54	7.57	7.59333
guan17-1	7.82	7.62	7.78	7.74
32	7.65	7.55	7.73	7.64333
6	7.34	7.41	7.4	7.38333
897	7.51	7.3	7.38	7.39667
zhonger/02	7.71	7.97	7.75	7.81
shuangM9B-1	7.76	7.64	7.71	7.70333
cai11-8	7.81	7.39	7.86	7.68667
15-14gao	7.66	7.49	7.66	7.60333
17564	7.93	7.73	7.96	7.87333
wu125	8.59	8.02	8.05	8.22
L005	8.05	7.94	7.75	7.91333
L069	8.12	8.15	8.06	8.11
zhongyin15	7.85	8.44	8.14	8.14333
NN14B	7.85	8.56	8	8.13667
75-364	7.82	7.74	7.9	7.82
MP704	7.63	7.83	7.87	7.77667
H114	7.78	7.73	7.82	7.77667
DH65232(DH9)	7.92	7.9	8.27	8.03
Lo1067	7.7	8.06	7.78	7.84667
han21	7.66	8.06	7.78	7.83333
chang69	7.66	8.06	7.78	7.83333
luosu3	8.05	8.32	8.4	8.25667
huobai	7.88	7.61	7.96	7.81667
yuanwu05	7.95	7.82	7.92	7.89667
xingK36	8.06	7.96	7.95	7.99
LH52	7.56	7.89	7.7	7.71667
78002A	7.57	7.88	7.6	7.68333
F42	7.96	7.77	7.75	7.82667
807	7.78	7.85	7.55	7.72667
PHN11	7.69	7.83	7.64	7.72
DJ7	7.43	7.55	7.71	7.56333
PHG72	7.75	7.69	7.76	7.73333
LH156	7.7	7.79	7.68	7.72333
PHZ51	7,65	7.66	7.63	7.645
PHW43	7.44	7.73	7.75	7.64
PHW52	7.65	7,63	7.69	7.67
PHM57	7.82	7.95	7.73	7.83333
PHN29	7.41	7.61	7.48	7.5
PHW03	7.38	7.53	7.73	7.54667
795	7.31	7.54	7.47	7.44
LH190	7.74	7.44	7.57	7.58333
IBC2	7.68	7.74	7.8	7.74
PHK24	7.61	7.82	7.62	7.68333
PHR25	7.54	7.67	7.54	7.58333
78004	7.72	7.86	7.72	7.76667
LH60	7.6	7.71	7.61	7.64
PHG71	7.71	7.73	7.75	7.73
PB80	7.56	7.85	7.68	7.69667
FAPW	7.5	7.45	7.5	7.48333
PHG35	7.88	7.67	7.76	7.77
PHJ40	7.58	7.98	7.76	7.77333
PH207	7.77	7.69	7.7	7.72
Mo17	7.48	7.57	7.62	7.55667
B73	7.38	7.55	7.44	7.45667
LH123HT	7.92	7.73	7.91	7.85333
LH74	7.49	7.56	7.54	7.53
LH132	7.97	8.19	7.56	7.90667
PHK42	7.74	7.68	7.69	7.70333
OH43	7.56	7.51	7.52	7.53
PHG50	7.65	7.66	7.5	7.60333
LH82	8	8.14	8.02	8.05333
78010	7.86	7.84	7.83	7.84333
HB8229	8.1	7.93	7.81	7.94667
IBB14	8.32	8.16	7.81	8.09667
PHH93	7.98	7.78	7.81	7.85667
PHM44	7.94	8.01	7.81	7.92
PHP02	7.74	7.74	7.72	7.73333
PHR47	8.05	7.83	8.11	7.99667
78551S	8.13	7.93	8.11	8.05667
PHG24	8.22	8.16	8.07	8.15
FBHJ	8	7.96	7.88	7.94667
LH149	8.2	8.06	8.2	8.15333
PHG47	9.28	9.35	9.48	9.37
LH127	9.32	9.34	9.16	9.27333
LH162	9.34	9.22	9.35	9.30333
LH202	8.02	7.97	8.01	8
LH192	8.06	7.9	8.07	8.01
LH193	7.7	7.83	7.85	7.79333
RS710	8.27	8.28	8.31	8.28667
PHP76	8.14	8.4	7.83	8.12333
BCC03	8.61	8.25	8.13	8.33
LH208	8.3	8.25	8.27	8.27333
Lp215D	7.99	7.95	8.03	7.99
PHK93	8.07	7.85	8.04	7.98667
PHW30	9.42	9.45	9.33	9.4
29MIBZ2	8.06	8.05	8.05	8.05333
MBSJ	8.03	8.09	8.14	8.08667
MM402A	8.36	8.15	8.45	8.32
LIBC4	9.55	8.83	8.53	8.97
83IBI3	8.8	8.42	9.3	8.84
NQ508	8.64	8.38	9.44	8.82
PHT69	7.85	7.73	9.23	8.27
PHNV9	8.15	8.28	9.45	8.62667
PHWG5	7.87	9.21	9.33	8.80333
LH119	7.63	7.68	7.65	7.65333
CR1HT	7.66	7.7	7.67	7.67667
6103	7.7	7.87	7.99	7.85333
IB014	7.94	7.87	7.93	7.91333
4676A	7.94	7.87	7.7.93	7.905
PHW17	7.77	7.85	7.8	7.80667
NS701	8	8.18	8.05	8.07667
IBB15	7.94	8.19	7.94	8.02333
787	8.03	7.9	7.88	7.93667
W8304	8.03	8.07	8.06	8.05333
11430	7.96	7.95	8.54	8.15
2369	8.03	8.04	8.06	8.04333
6M502	8.08	7.93	8.2	8.07
MBST	8.36	8.13	8.35	8.28
NS501	8.69	8.65	8.31	8.55
OQ603	7.82	7.96	8.01	7.93
S8324	7.65	7.85	7.9	7.8
S8326	7.67	7.85	8.18	7.9
1538	8.49	8.65	8.52	8.55333
CR14	8.61	8.55	8.49	8.55
WIL900	8.66	8.58	8.79	8.67667
WIL901	7.9	8.05	7.81	7.92
E8501	8.39	8.43	8.5	8.44
J8606	8.75	8.26	8.72	8.57667
PHN73	7.81	8.11	7.95	7.95667
PHP55	8.39	7.75	7.94	8.02667
PHT22	8.2	8.01	7.91	8.04
PHV37	8.19	8.22	8.18	8.19667
PHW20	7.93	8.07	8.02	8.00667
2FACC	7.95	7.82	7.75	7.84
D340	8.25	8.1	8.09	8.14667
B7	7.7	7.62	7.59	7.63667
R08	7.95	8.06	8.09	8.03333
F7584	7.7	7.69	7.68	7.69
D1139	7.7	7.78	7.73	7.73667
GN4095	7.77	7.82	7.89	7.82667
B98	7.99	7.86	7.92	7.92333
SC-14	7.91	7.58	7.72	7.73667
PN2-8	7.96	8.03	7.93	7.97333
E601	8.75	8.9	8.61	8.75333
B394	8.12	8.28	7.91	8.10333
changK	8.1	8.28	8.11	8.16333
huanchanga	7.89	7.67	7.74	7.76667
D33A	7.93	8.07	7.99	7.99667
W499	8.13	8.06	8.07	8.08667
SC30-1	8.06	8.17	8.07	8.1
468-3	7.96	7.98	7.96	7.96667
XF134	8.01	8.16	8.1	8.09
chang7-2	8.23	8.23	8.33	8.26333
equn4	7.98	8.04	7.78	7.93333
yu374	8.26	8.21	8.08	8.18333
yan812	8.2	8.13	7.95	8.09333
D856	8.01	7.82	7.93	7.92
D864	8.07	8.4	8.03	8.16667
D869	8.02	8.07	7.77	7.95333
D883	8.11	8.21	7.96	8.09333
D886	8.08	8.1	8.15	8.11
D1049	8.05	8.03	8.04	8.04
D1051	9.29	9.21	9.36	9.28667
yu87-1	9.43	9.28	9.28	9.33
nan21-3	9.47	8.03	8.09	8.53
K14	7.69	8.43	8.31	8.14333
cheng698-3	8.14	8.08	8.16	8.12667
ye52106	7.97	7.79	7.8	7.85333
D892	8.61	8.36	8.14	8.37
R136	8.09	7.97	8	8.02
K12	7.68	7.65	7.86	7.73
shen137	8.31	8.1	7.98	8.13
3335	8.19	8.25	8.19	8.21
WN11H	8.2	8.27	8.16	8.21
DF32	7.69	7.69	8.03	7.80333
99122	7.91	7.79	7.88	7.86
chong72	7.72	8.08	7.53	7.77667
XF27	7.9	7.99	7.85	7.91333
SC14	8.98	9.42	9.45	9.28333
68139	9.41	9.4	9.33	9.38
150-4	7.92	7.83	7.9	7.88333
M3	8.18	8.06	8.2	8.14667
9702	7.91	8.16	8.14	8.07
9710	7.9	8.07	7.76	7.91
y9961	7.96	7.9	7.91	7.92333
196	7.95	8.06	8.11	8.04
ji853	8.17	7.85	8.41	8.14333
siyi	8.33	8.06	8.25	8.21333
1121	7.78	7.74	7.74	7.75333
ND246	7.78	7.78	7.84	7.8
Co109	7.62	7.77	7.65	7.68
W182bn	7.96	8.02	8.04	8.00667
Va26	8.09	8.33	8.24	8.22
W64A	8.1	8.34	8.25	8.23
W153R	9.49	9.58	9.43	9.5
IA5125	8.74	8.78	8.48	8.66667
7146	8.43	8.75	8.72	8.63333
zhen367	8.23	8.32	8.35	8.3
daqing133	7.7	7.52	7.66	7.62667
mu6	7.75	8.1	7.83	7.89333
9101-7	7.61	7.79	7.97	7.79
xun92-8	8.09	8.11	8.13	8.11
yu82	8.27	8.3	8.41	8.32667
E28	8.39	8.2	8.26	8.28333
zhonghuang64	9.13	8.63	9.14	8.96667
fusheA	9.27	9.52	9.45	9.41333
785	8.2	7.82	7.82	7.94667
chaoxianbai	9.51	9.73	9	9.41333
fu96	9.26	9.39	8.23	8.96
liao2204	8.38	8.06	8.12	8.18667
liao5110	8	7.96	7.89	7.95
ji833	7.87	7.97	7.89	7.91
96201	8.12	7.86	7.88	7.95333
gan41	7.79	7.7	8.03	7.84
fu8527	9.45	7.74	7.97	8.38667
fu8701	8.45	7.82	7.73	8
2005	8.43	8.27	8.27	8.32333
lu65	8	7.85	7.81	7.88667
yan38	7.87	7.78	7.81	7.82
yan156	7.77	7.7	7.66	7.71
baiU8112	9.42	9.49	9.25	9.38667
zheng58	9.05	9.25	9.2	9.16667
75-24	9.35	9.41	9.34	9.36667
030-1	8.28	8.25	8.08	8.20333
SZ3	7.95	7.96	8.51	8.14
ZPON7	8.41	8.81	8.49	8.57
LH93	8.34	8.42	8.75	8.50333
PHK05	7.81	7.79	8.07	7.89
HBAI	8.02	8.17	8.12	8.10333
Pa91	7.96	8.01	7.93	7.96667
LH145	7.95	8	8.09	8.01333
LH128	9	8.63	8.82	8.81667
MBUB	8.28	8.28	8.18	8.24667
PHN82	8.49	8.16	8.34	8.33

## Sheet: B73 24-hour pH curve
	Control			Alkali treatment
0h	7.5	7.5	7.5	10.5	10.5	10.5
3h	7.32	7.34	7.31	9.95	9.93	9.9
6h	7.19	7.21	7.22	8.33	8.35	8.36
9h	7.08	7.12	7.11	8.07	8.06	8.04
12h	7.02	7.03	7.01	7.51	7.52	7.58
15h	6.98	6.96	6.95	7.23	7.25	7.2
18h	6.95	6.95	6.93	7.15	7.1	7.09
21h	6.97	6.96	6.96	7.05	7.09	7.06
24h	6.98	6.97	6.96	7.06	7.03	7.05
